# Supplementary material for: Cost-Utility Analysis of STN1013001, a Latanoprost Cationic Emulsion, versus Other Latanoprost Formulations (Latanoprost) in Open-Angle Glaucoma or Ocular Hypertension and Ocular Surface Disease in France
Source: J Ophthalmol. 2022 Apr 29;2022:3837471. doi: 10.1155/2022/3837471 (PMC9076337; doi:10.1155/2022/3837471)
Supplement: Supplementary Materials — SText. Probabilistic sensitivity analysis: essential glossary Figure S1. Base case analysis-results-mean cost per patient per OAG/OHT stagea,b. Figure S2. Base case analysis-results-mean QALYs per patient per OAG/OHT stagea,b. Table S1. Base case analysis-methods-OAG/OHT staginga. Table S2. Base case analysis-methods-transition probability matrix (95% CI)a. Table S3. Base case analysis-results-OAG/OHT patients' age (range). Table S4. Base case analysis-results-mean number (SD) of OAG/OHT notional patients in each Markov state during a 5-year time horizon. Table S5. Base case analysis-results-adherence probabilities to OAG/OHT medications (95% CI)a,b. Table S6. Base case analysis-results-healthcare resource average consumption (95% CI)a-diagnosis. Table S7. Base case analysis-results-healthcare resource average consumption-management and follow-up-I-add-on therapies and drugs (range)a. Table S8. Base case analysis-results-healthcare resource average consumption (95% CI)a-management and follow-up-II-healthcare procedures and specialist visits. Table S9. Base case analysis-results-healthcare resource average consumption-OSD management-I-drugsa,b. Table S10. Base case analysis-results-healthcare resource average consumption (95% CI)a,b-OSD management-II-healthcare procedures and specialist visits. [file 3837471.f1.zip]

Archive with 13 entries (13 files):
- Rev_3837471.f1/Journal_of_Ophthalmology_Fig.S1.pdf
- Rev_3837471.f1/Journal_of_Ophthalmology_Fig.S2.pdf
- Rev_3837471.f1/Rev_Supporting_Information_SText_Journal_of_Ophthalmology(1).docx
- Rev_3837471.f1/Rev_Supporting_Information_Table_S1_Journal_of_Ophthalmology(1).docx
- Rev_3837471.f1/Rev_Supporting_Information_Table_S10_Journal_of_Ophthalmology(1).docx
- Rev_3837471.f1/Rev_Supporting_Information_Table_S2_Journal_of_Ophthalmology(1).docx
- Rev_3837471.f1/Rev_Supporting_Information_Table_S3_Journal_of_Ophthalmology(1).docx
- Rev_3837471.f1/Rev_Supporting_Information_Table_S4_Journal_of_Ophthalmology(1).docx
- Rev_3837471.f1/Rev_Supporting_Information_Table_S5_Journal_of_Ophthalmology(1).docx
- Rev_3837471.f1/Rev_Supporting_Information_Table_S6_Journal_of_Ophthalmology(1).docx
- Rev_3837471.f1/Rev_Supporting_Information_Table_S7_Journal_of_Ophthalmology(1).docx
- Rev_3837471.f1/Rev_Supporting_Information_Table_S8_Journal_of_Ophthalmology(1).docx
- Rev_3837471.f1/Rev_Supporting_Information_Table_S9_Journal_of_Ophthalmology(1).docx
